# Supplementary material for: Genetic Susceptibility to Diabetic Retinopathy in the Thrace Region: Role of IL-18 (−607 C/A, −137 G/C) and IL-8 (−251 A/T) Variations
Source: J Clin Med. 2026 Jul 3;15(13):5207. doi: 10.3390/jcm15135207 (PMC13363530; doi:10.3390/jcm15135207)
Supplement: Supplementary file 1 [file jcm-15-05207-s001.zip]

Archive with 4 entries (4 files):
- Supplemental Table  S1 .pdf
- Supplemental Table  S2.pdf
- Supplemental Table  S4 Revise.pdf
- Supplemental Table S3 Revise.pdf
